# Supplementary material for: Budesonide promotes airway epithelial barrier integrity following double-stranded RNA challenge
Source: PLoS One. 2021 Dec 6;16(12):e0260706. doi: 10.1371/journal.pone.0260706 (PMC8648122; doi:10.1371/journal.pone.0260706)
Supplement: S1 Rawdata — (XLSX) [file pone.0260706.s003.xlsx]

## Sheet: Figure 1
Fig. 1A
	polyI:C treatment (hrs)	Media Control						0.05 ug/ml pIC						0.5 ug/ml pIC
Baseline	0	100	100	100	100	100	100	100	100	100	100	100	100	100	100	100
2hrs post pIC	2	124.69	122.78	124.59	120	114	116.05	128.57	132.98	119.89	121.19	116.94	140.99	120.43	113.11	112.32
4hrs post pIC	4	132.72	133.89	133.33	131.43	115.6	124.69	121.69	122.87	139.78	116.53	109.27	128.38	66.13	63.11	67.49
10hrs post pIC	10	87.65	94.44	97.81	81.9	90	91.77	42.86	48.94	54.3	53.39	53.23	59.46	13.98	12.14	12.81
pIC washed away	12	93.83	108.89	107.65	82.38	84.4	86.42	43.39	48.94	52.69	57.2	53.63	62.16	12.9	11.65	12.81
6hrs post pIC	18							43.92	51.06	46.24				10.75	10.19	11.33
24hrs post pIC	24	55.56	52.22	66.67				53.97	64.89	60.22				12.9	11.65	10.84
48hrs post pIC	48	48.15	51.67	59.02				60.32	66.49	66.67				13.98	12.14	11.82
Fig. 1B
Fold change (Nornalized to Vehicle control)	Veh-48hrs	0.05 ug/ml pIC- 48hrs	0.5ug/ml pIC- 48hrs
Trial 1	94.28	100.82
	96.27	100.82
	109.45	113.83
Trial 2	75.12	156.02	357.02
	89.64	155.2	341.28
	135.24	195.77	308.43
Trial 3	110.02	171.15	559.49
	86.89	210.5	457.4
	103.1	205.08	418.36

## Sheet: Figure 2
Fig. 2A- TEER Budesonide (ohm*cm2)
	hrs post pIC	Vehicle			0.5ug/ml pIC, no BUD			0.5ug/ml pIC, 1uM BUD			0.5ug/ml pIC, 0.1uM BUD			0.05ug/ml pIC, 0.01uM BUD
Baseline	0	683.1	792	801.9	815.1	729.3	749.1	755.7	834.9	838.2	864.6	818.4	782.1	739.2	755.7	683.1
6 Hr After pIC	6	696.3	778.8	798.6	145.2	141.9	132	135.3	135.3	135.3	128.7	135.3	138.6	188.1	194.7	184.8
24 Hrs After pIC	24	729.3	759	795.3	72.6	72.6	66	69.3	72.6	75.9	66	69.3	66	99	92.4	89.1
6 Hrs After Treatment	30	825	838.2	920.7	85.8	89.1	82.5	75.9	82.5	82.5	75.9	79.2	75.9	118.8	112.2	108.9
24 Hrs After Treatment	48	848.1	831.6	899.25	72.6	82.5	72.6	72.6	79.2	82.5	75.9	82.5	72.6	122.1	118.8	108.9
48 Hrs After Treatment	72	851.4	795.3	877.8	66	79.2	75.9	79.2	85.8	89.1	82.5	95.7	82.5	165	161.7	141.9
Fig. 2A- TEER Monolukast (ohm*cm2)
	hrs post pIC	Media Control			0.5 ug/mL pIC			1uM MONT			0.1uM MONT			0.05 ug/mL pIC			1uM MONT +0.05 ug/mL pIC			0.1uM MONT + 0.05 ug/mL pIC			0.01uM MONT + 0.05 ug/mL pIC			1uM MONT +0.5 ug/mL pIC			0.1uM MONT + 0.5 ug/mL pIC
Baseline	0	891.99	891	1135.2	897.6	878.79	1194.6							872.19	1069.2	1214.4	841.5	1065.9	1210.11	883.41	1055.01	1239.81	886.71	1094.61	1254.99	904.2	891	1150.71	911.79	865.59	1141.8
6 Hr After pIC	6	819.39	1213.41	1247.4	173.91	174.9	191.4							490.71	365.31	359.7	464.31	378.51	354.09	475.2	367.29	355.41	487.41	363.99	352.11	185.79	175.89	191.4	188.1	169.29	200.31
24 Hrs After pIC	24	654.39	1037.19	1037.19	82.5	98.01	98.01							251.79	201.3	201.3	220.11	206.91	206.91	222.09	208.89	208.89	230.01	212.19	212.19	86.79	107.91	107.91	82.5	102.3	102.3
6 Hrs After Treatment	30	756.69	1030.59	1014.09	85.8	107.91	113.19							310.2	234.3	221.1	372.9	234.3	235.29	343.2	215.49	224.4	311.19	217.8	228.69	96.69	105.6	124.41	89.1	99.99	114.51
24 Hrs After Treatment	48	716.1	1040.49	957.99	66	89.1	99.99							247.5	210.21	272.91	289.41	214.5	272.91	254.1	187.11	226.71	253.11	195.69	233.31	72.6	88.11	108.9	72.6	83.49	99.99
48 Hrs After Treatment	72	697.29	805.2	874.5	84.81	96.69	131.01							333.3	261.69	416.79	342.21	286.11	422.4	342.21	254.1	315.81	371.91	274.89	350.79	85.8	84.81	140.91	86.79	89.1	123.09
Fig. 2A- TEER Formoterol (ohm*cm2)
	hrs post pIC	Media Control				0.5 ug/mL pIC				1uM FORM				0.1uM FORM				0.05 ug/mL pIC,				1uM FORM +0.05ug/ml pIC				0.1uM FORM + 0.05 ug/mL pIC				0.01uM FORM + 0.05 ug/mL pIC				0.05 ug/mL pIC, V1, No FORM				1uM MONT + 0.5 ug/mL pIC				0.1uM MONT + 0.5 ug/mL pIC
Baseline	0	739.2	874.5	738.21	824.01	820.71	880.11	768.9	832.59									772.2	847.11	880.11	888.69	858	864.6	909.81	944.79	786.39	858	923.01	939.51	777.81	848.1	887.7	921.69					828.3	875.49	795.3	858.99	844.8	865.59	865.59	827.31
6 Hr After pIC	6	764.61	928.29	749.1	897.6	162.69	141.9	169.29	168.3									292.71	278.19	260.7	337.59	290.4	288.09	271.59	321.09	277.2	299.31	277.2	297.99	270.6	288.09	291.39	281.49					151.8	146.19	177.21	172.59	155.1	140.91	165	168.3
24 Hrs After pIC	24	710.49	759.99	635.91	607.2	81.51	74.91	82.5	76.89									150.81	135.3	188.1	259.71	155.1	141.9	198.99	234.3	132	160.71	188.1	217.8	144.21	164.01	202.29	224.4					83.49	75.9	84.81	79.2	81.51	75.9	76.89	85.8
6 Hrs After Treatment	30	731.61	750.09	669.9	596.31	90.09	76.89	90.09	88.11									168.3	162.69	215.49	273.9	210.21	198	287.1	300.3	184.8	218.79	267.3	294.69	213.51	241.89	282.81	317.79					99.99	103.29	111.21	107.91	107.91	101.31	103.29	115.5
24 Hrs After Treatment	48	470.91	485.1	601.59	476.19	73.59	62.7	74.91	68.31									173.91	162.69	231	319.11	188.1	151.8	270.6	297.99	144.21	162.69	250.8	291.39	160.71	204.6	273.9	323.4					73.59	80.19	88.11	76.89	73.59	79.2	81.51	82.5
48 Hrs After Treatment	72	512.49	497.31	587.4	521.4	83.49	73.59	89.1	82.5									258.39	190.41	301.29	431.31	249.81	178.2	333.3	379.5	181.5	216.81	313.5	390.39	225.39	270.6	348.81	432.3					80.19	89.1	94.71	80.19	83.49	81.51	86.79	94.71
Fig. 2B- Papp (cm/sec) of FITC-dextran flux Budesonide
	Vehicle	0.5ug/ml pIC, no BUD	0.5ug/ml pIC, 1uM BUD	0.5ug/ml pIC, 0.1uM BUD	0.5ug/ml pIC, 0.01uM BUD	0.05ug/ml pIC, 100uM BUD	0.05ug/ml pIC, 10uM BUD
Savas-B5	1.17608e-06	4.40657e-06	4.53718e-06	3.16978e-06
	8.98975e-07	4.09854e-06	3.75623e-06	3.58387e-06
	8.83e-07	5.14e-06	3.18e-06	3.91e-06
Clara-B5	1.73818e-06	4.76609e-06	3.68837e-06	3.0958e-06
	1.80708e-06	4.76438e-06	3.24235e-06	3.33581e-06
	1.21e-06	4.52e-06	3.19e-06	3.38e-06
Savas B3 8-17-17	8.29485e-07	3.94106e-06	3.94e-06	4.09e-06
	9.89778e-07	3.29681e-06	3.77e-06	3.68e-06
	1.49321e-06	3.68107e-06	3.41e-06	4.42e-06
Clara B3 8-17-17	1.35161e-06	6.8735e-06	4.13e-06	3.32e-06
	1.06742e-06	5.61923e-06	3.26e-06	2.92e-06
	1.26655e-06	5.1397e-06	3.17e-06	4.45e-06
Fig. 2B- Papp (cm/sec) of FITC-dextran flux Monolukast
	Media Control	0.5 ug/mL pIC, Vehicle	0.5 ug/mL pIC, 1uM MONT	0.5 ug/mL pIC, 0.1uM MONT
Savas 9-8-17	2.279e-06	5.667e-06	7.158e-06	7.111e-06
	1.949e-06	6.104e-06	6.196e-06	6.782e-06
	2.47e-06	7.581e-06	5.258e-06	6.28e-06
Clara 9-8-17	2.846e-06	9.261e-06	1.072e-05	8.787e-06
	2.968e-06	8.358e-06	1.144e-05	8.964e-06
	3.619e-06	8.752e-06	1e-05	1.07e-05
Savas 9-29-17	2.12e-06	8.98e-06	9.455e-06	9.116e-06
	2.659e-06	9.246e-06	9.988e-06	7.816e-06
	2.556e-06	9.621e-06	8.511e-06	8.359e-06
Fig. 2B- Papp (cm/sec) of FITC-dextran flux Formoterol
	Vehicle	0.5ug/ml pIC, no FORM	0.5ug/ml pIC, 1uM FORM	0.5ug/ml pIC, 0.1uM FORM
8/22/17 (Form 1)	2.114e-06	1.023e-05	1.02e-05	8.886e-06
Savas	2.644e-06	8.705e-06	9.11e-06	7.837e-06
	2.554e-06	9.014e-06	8.771e-06	9.554e-06
Clara	4.725e-06	1.335e-05	1.212e-05	1.153e-05
	4.518e-06	1.372e-05	1.044e-05	1.101e-05
	3.809e-06	5.718e-06	9.697e-06	1.17e-05
8/29/17 (Form 2)	1.81e-06	6.491e-06	7.264e-06	7.429e-06
Savas	3.348e-06	7.671e-06	6.508e-06	7.117e-06
	2.594e-06	7.692e-06	5.807e-06	7.63e-06
Clara	3.044e-06	7.761e-06	1.018e-05	8.383e-06
	2.513e-06	9.214e-06	8.344e-06	8.107e-06
	2.777e-06	9.684e-06	8.336e-06	9.361e-06
Fig. 2C- Western blot densitometry
	Occludin	GAPDH	Normalized		Claudin4	GAPDH	Normalized		E-cadherin	GAPDH	Normalized
Media Control	100.726	75.503	1.33407		167.634	94.252	1.77857		105.509	37.547	2.81005
0.5ug/ml pIC	81.695	68.899	1.18572		107.501	76.577	1.40383		89.002	31.032	2.86807
0.1uM Budesonide	70.338	75.573	0.930729		136.002	80.832	1.68253		93.761	36.01	2.60375
1uM Budesonide	123.333	75.593	1.63154		71.607	80.294	0.89181		95.144	35.942	2.64715
0.1uM BUD+pIC	145.304	72.196	2.01263		85.632	80.486	1.06394		92.211	37.082	2.48668
1uM BUD+pIC	154.084	61.199	2.51775		59.109	71.708	0.824301		87.434	36.217	2.41417
Media Control	205.496	74.551	2.75645		85.996	77.546	1.10897		93.192	41.022	2.27176
0.5ug/ml pIC	76.064	69.676	1.09168		59.109	70.931	0.833331		86.362	35.915	2.40462
0.1uM Budesonide	92.852	76.037	1.22114		85.996	80.644	1.06637		90.511	39.056	2.31747
1uM Budesonide	115.352	80.319	1.43617		229.384	84.52	2.71396		88.695	37.502	2.36507
0.1uM BUD+pIC	112.968	74.92	1.50785		154.902	75.269	2.05798		91.759	34.088	2.69183
1uM BUD+pIC	68.52	75.068	0.912772		119.043	91.399	1.30245		115.001	40.532	2.83729

## Sheet: Figure 3
Fig. 3A- FITC-dextran in BALF							Fig. 3B- FITC-dextran in Serum
Normalized to Vehicle control	0ug Budesonide	0ug Budesonide	350ug Budesonide	700ug Budesonide	700ug Budesonide (no polyI:C)		Normalized to Vehicle control	0ug Budesonide	0ug Budesonide	350ug Budesonide	700ug Budesonide	700ug Budesonide (no polyI:C)
7-2-18	101.43	53.27	53.65	79.54			7-2-18	101.8	294.62	220.74	191.94
7-2-18	82.69	52.39	72.7	104.28			7-2-18	113.21	169.59	216.26	195.55
7-2-18	102.11	66.58	81.05	81.14			7-2-18	84.58	234.7	265.97	157.84
7-2-18	113.77	76.49	53.44	56.89			7-2-18	100.41	196.29	207.87	176.41
7-2-18			59.04				7-2-18			188.89
10-12-18	113.81	68.25	58.32	77.9			10-12-18	123.45	202.39	130.56	128.1
10-12-18	99.93	61.99	41.92	76.91			10-12-18	58.77	289.37	164.99	165.81
10-12-18	68.11	41.98	69.83	61.59			10-12-18	126.42	232.41	228.33	152.79
10-12-18	94.67	68.01	74.65	87.15			10-12-18	78.82	253.7	159.35	120.83
10-12-18	123.48	61.34	59.81	83.47			10-12-18	112.54	272.58	207.45	174.06
10-12-18			75.62	94.64			10-12-18			238.33	209.32
10-29-18					109		10-29-18					50
10-29-18					114		10-29-18					78
10-29-18					106		10-29-18					91
10-29-18					118		10-29-18					72
10-29-18					104		10-29-18					50
Fig. 3C- Total Protein in BALF							Fig. 3D- Albumin in BALF
Normalized to Vehicle control	0ug Budesonide	0ug Budesonide	350ug Budesonide	700ug Budesonide	700ug Budesonide (no polyI:C)		Normalized to Vehicle control	0ug Budesonide	0ug Budesonide	350ug Budesonide	700ug Budesonide	700ug Budesonide (no polyI:C)
7-2-18	70.51	1017.53	273.6	133.32			7-2-18	89.64	425.97	138.72	103.69
7-2-18	219.4	489.47	602.06	624.86			7-2-18	119.21	185.59	252.86	268.67
7-2-18	31.2	614.39	696.51	829.57			7-2-18	98.18	931.38	639.49	288.95
7-2-18	78.89	1275.28	1063.83	338.73			7-2-18	92.97	1130.84	1057.87	153.79
7-2-18			785.14				7-2-18			563.03
10-12-18	130.97	674.17	535.08	320.4			10-12-18	78.06	1317.5	1416.95	216.23
10-12-18	76.01	582.71	366.4	210.08			10-12-18	98.89	382.37	406.27	196.23
10-12-18	82.79	204.52	528.29	246.31			10-12-18	98.3	334.61	640.24	250.1
10-12-18	149.01	594.78	393.41	320.94			10-12-18	153.04	990.76	340.75	442.27
10-12-18	61.22	243.19	271.69	487.85			10-12-18	71.71	109.63	93.07	536.99
10-12-18			222.97	571.31			10-12-18			184.69	882.93
10-29-18					92.63		10-29-18					63.72
10-29-18					0		10-29-18					50
10-29-18					154.29		10-29-18					135.16
10-29-18					99.54		10-29-18					92.24
10-29-18					16.66		10-29-18					63.33

## Sheet: Figure 4
Fig. 4A- CXCL1 in BALF								Fig. 4B- IL6 in BALF
Normalized to Vehicle control	0ug Budesonide	0ug Budesonide	350ug Budesonide	700ug Budesonide	700ug Budesonide (no polyI:C)			Normalized to Vehicle control	0ug Budesonide	0ug Budesonide	350ug Budesonide	700ug Budesonide	700ug Budesonide (no polyI:C)
7-2-18	31.54	849.46	811.13	771.96				7-2-18	67.31	978.67	631.29	326.33
7-2-18	510.71	435.29	586.13	443.63				7-2-18	77.01	629.66	365.82	441.12
7-2-18	1069.46	817.38	587.38	554.46				7-2-18	167	506.71	736.45	1171.53
7-2-18	295.29	860.71	869.04	494.04				7-2-18	88.68	833.78	760.6	672.98
7-2-18			912.38					7-2-18			1031.99
10-12-18	716.13	576.54	754.46	443.21				10-12-18	108.49	657.52	603.17	330.04
10-12-18	49.88	784.88	566.13	360.71				10-12-18	98.17	906.62	310.89	176.45
10-12-18	21.96	809.04	595.71	453.63				10-12-18	104.23	808.66	401.19	323.87
10-12-18	-21.79	801.13	310.71	596.96				10-12-18	98.17	1053.5	363.33	371.2
10-12-18	61.13	308.21	636.54	541.13				10-12-18	90.94	278.13	708.89	326.63
10-12-18			388.63	745.71				10-12-18			318.44	520.63
10-29-18					0			10-29-18					101.36
10-29-18					209.88			10-29-18					105.98
10-29-18					0			10-29-18					84.42
10-29-18					21.13			10-29-18					90.94
10-29-18					16.96			10-29-18					77.64
					0
Fig. 4C- IFN-lambda in BALF								Fig. 4D- Neutrophils in BALF
Normalized to Vehicle control	0ug Budesonide	0ug Budesonide	350ug Budesonide	700ug Budesonide	700ug Budesonide (no polyI:C)			Normalized to Vehicle control	0ug Budesonide	0ug Budesonide	350ug Budesonide	700ug Budesonide	700ug Budesonide (no polyI:C)
7-2-18	0	103.71	15.3226	0				7-2-18	31	24	29	57
7-2-18	0	56.9355	17.5806	1.12903				7-2-18	17	18	40	58
7-2-18	0	116.613	52.4194	17.5806				7-2-18	6	24	41	76
7-2-18	0	259.839	145.645	0.483871				7-2-18		35	21	69
7-2-18			104.677					7-2-18			35
10-12-18	0	138.871	25.6452	2.74193				10-12-18	0	35.42	40.82
10-12-18	18.2258	149.194	19.1935	0				10-12-18	19.28		39.86	40.39
10-12-18	0	98.5484	55	6.93548				10-12-18	3.33		37.93	29.3
10-12-18	0	206.29	36.6129	14.0323				10-12-18	0		36.06
10-12-18	0	36.2903	2.74193	11.4516				10-12-18	0		33.97	30.36
10-12-18			0	37.9032				10-12-18
10-29-18					0			10-29-18					0
10-29-18					0			10-29-18					2.33
10-29-18					0			10-29-18					0
10-29-18					0			10-29-18					1
10-29-18					0			10-29-18					0.66

## Sheet: Figure 5
Fig. 1A- FITC-dextran in BALF									Fig. 1B- FITC-dextran in serum
	Vehicle	BUD only D0-2	polyI:C only D0-2	BUD D0-2	BUD D1-2	BUD D2				Vehicle	BUD only D0-2	polyI:C only D0-2	BUD D0-2	BUD D1-2	BUD D2
2-1-19 CR	102.54	96.64	42.75	74.94	52.35	64.85			2-1-19 CR	87.78	115.03	231.92	251.38	213.12	221.77
2-1-19 CR	96.6	83.82	55.7	121.57	93.19	89.78			2-1-19 CR	97.83	84.64	298	208.45	163.88	207.87
2-1-19 CR	91.48	86.13	70.32	73.16	90.9	79.2			2-1-19 CR	125.98	109.04	220.57	212.23	187.15	209.17
2-1-19 CR	109.38	105.97	49.73	97.49	81.51	36.02			2-1-19 CR	88.41	118.56	187.36	231.31	180.8	293.65
2-1-19 CR			56.76	69.09	37.22	57.41			2-1-19 CR			185.14	101.84	139.23	165.55
Fig. 1C- Total Protein in BALF									Fig. 1D- Albumin in BALF
	Vehicle	BUD only D0-2	polyI:C only D0-2	BUD D0-2	BUD D1-2	BUD D2				Vehicle	BUD only D0-2	polyI:C only D0-2	BUD D0-2	BUD D1-2	BUD D2
2-1-19 CR	127.99	138.29	400.39	243.75	93.81	75.55			2-1-19 CR	46.92	415.61	6653.82	633.34	148.2	174.55
2-1-19 CR	101.38	118.57	225.59	189.37	101.19	191.99			2-1-19 CR	116.05	653.15	2170.71	3333.46	754.9	893.93
2-1-19 CR	117.41	150.62	213.64	144.7	134.21	144.11			2-1-19 CR	156.41	441.85	724.71	175.76	751.42	416.73
2-1-19 CR	53.22	50.98	199.17	137.9					2-1-19 CR	80.62	93.72	3288.83	3583.72
2-1-19 CR					72.35	66.62			2-1-19 CR					57.72	46.08
Fig. 1E- CXCL1 in BALF									Fig. 1F- Neutrophils in BALF
	Vehicle	BUD only D0-2	polyI:C only D0-2	BUD D0-2	BUD D1-2	BUD D2				Vehicle	BUD only D0-2	polyI:C only D0-2	BUD D0-2	BUD D1-2	BUD D2
2-1-19 CR	58.69	122.81	501.19	343.19	192	459.19			2-1-19 CR		19.47	49.61	18.78	49.88	46.12
2-1-19 CR	138.88	122	288.38	621.38	394.19	910.81			2-1-19 CR	20.42	14.8	33.6	23.91	41.52	53.56
2-1-19 CR	43.88	65.25	502.25	602.19	787.19	654.31			2-1-19 CR	18.63	21.45	36.74	30.09	34.92	40.94
2-1-19 CR	103.94	56.25	362.75	261.31					2-1-19 CR	23.6	19.06	41.92	12.8	35.37	49.43
2-1-19 CR					0	0			2-1-19 CR			31.16	34.16	31.95	42.97
